# Supplementary material for: Blood Vitamin C Levels of Patients Receiving Immunotherapy and Relationship to Monocyte Subtype and Epigenetic Modification
Source: Epigenomes. 2024 Apr 30;8(2):17. doi: 10.3390/epigenomes8020017 (PMC11130941; doi:10.3390/epigenomes8020017)
Supplement: Supplementary file 1 [file epigenomes-08-00017-s001.zip]

Archive with 1 entries (1 files):
- epigenomes-2895811-supplementary.pdf
